# Supplementary material for: The Potential Effect of Aberrant Testosterone Levels on Common Diseases: A Mendelian Randomization Study
Source: Genes (Basel). 2020 Jun 29;11(7):721. doi: 10.3390/genes11070721 (PMC7397292; doi:10.3390/genes11070721)
Supplement: Supplementary file 1 [file genes-11-00721-s001.zip]

Archive with 6 entries (6 files):
- Depression  SHBG instrument.csv
- LD matrix  Depression  SHBG instrument Locus.png
- LD matrix  RA instrument  SHBG Locus.png
- LD-matrix  T2D instrument  SHBG Locus.png
- RA instrument  SHBG Locus.csv
- T2D instrument  SHBG Locus.csv
