# Supplementary material for: The Potential Effect of Aberrant Testosterone Levels on Common Diseases: A Mendelian Randomization Study
Source: Genes (Basel). 2020 Jun 29;11(7):721. doi: 10.3390/genes11070721 (PMC7397292; doi:10.3390/genes11070721)
Supplement: Supplementary file 1 [file genes-11-00721-s001.zip › Depression SHBG instrument.csv]

	snp	bp	beta	se	pvalue	EA	OA	out_snp	out_beta	out_se	out_EA	out_OA	out_pvalue	out_bp
1	rs727428	7478517	0.073	0.01	1.26e-12	T	C	rs727428	0.0011478	0.0011842	C	T	0.332414530957549	7634474
2	rs1799941	7474148	0.082	0.012	1.39e-12	A	G	rs1799941	0.0012304	0.0013431	A	G	0.359641665321954	7630105
3	rs17806566	7292887	-0.168	0.03	2.61e-08	C	T	rs17806566	0.00074706	0.0029964	C	T	0.803117334817678	7448844
4	rs9913778	7474626	-0.106	0.019	3.05e-08	T	C	rs9913778	-0.0029731	0.0022253	T	C	0.18152230598037	7630583
5	rs9900162	7387788	-0.07	0.013	6.13e-08	G	A	rs9900162	-0.0023582	0.0014174	G	A	0.0961833723287218	7543747
6	rs35894069	7335900	0.054	0.011	5.74e-07	A	G	rs35894069	0.0023664	0.0012288	A	G	0.0541252605515154	7491857
7	rs9908275	7367048	0.065	0.014	1.59e-06	T	C	rs9908275	0.0014698	0.0015363	C	T	0.338719344331355	7523007
8	rs4511593	7396260	-0.051	0.011	1.73e-06	C	T	rs4511593	-0.00084732	0.0012371	T	C	0.493389610341544	7552219
9	rs55784804	7477185	-0.075	0.018	2.25e-05	T	G	rs55784804	-0.0022141	0.0019524	T	G	0.256773381236941	7633142
10	rs3853818	7287026	0.044	0.01	2.36e-05	T	C	rs3853818	0.0022308	0.0011956	C	T	0.0620583179299062	7442983
11	rs12944954	7425855	-0.181	0.043	2.88e-05	G	A	rs12944954	-0.00078774	0.003924	G	A	0.840895445037611	7581813
12	rs55894190	7323962	0.042	0.01	6.9e-05	C	T	rs55894190	0.0011249	0.0012014	T	C	0.349084045243548	7479919
13	rs8069501	7335692	-0.087	0.023	0.000152	G	A	rs8069501	-0.00073046	0.0022898	G	A	0.74972155968747	7491649
14	rs2955611	7490299	0.053	0.016	0.000908	C	A	rs2955611	0.00035809	0.0018074	A	C	0.84294841812595	7646256
