# Supplementary material for: The Potential Effect of Aberrant Testosterone Levels on Common Diseases: A Mendelian Randomization Study
Source: Genes (Basel). 2020 Jun 29;11(7):721. doi: 10.3390/genes11070721 (PMC7397292; doi:10.3390/genes11070721)
Supplement: Supplementary file 1 [file genes-11-00721-s001.zip › RA instrument SHBG Locus.csv]

	snp	bp	beta	se	pvalue	EA	OA	out_snp	out_beta	out_se	out_OA	out_EA	out_pvalue
1	rs727428	7478517	0.073	0.01	1.26e-12	T	C	rs727428	0.0304592074847087	0.0130852911252144	T	C	0.06
2	rs1799941	7474148	0.082	0.012	1.39e-12	A	G	rs1799941	-0.0100503358535015	0.0181370848598263	G	A	0.5
3	rs17806566	7292887	-0.168	0.03	2.61e-08	C	T	rs17806566	0	0.0306496846471518	T	C	0.96
4	rs9913778	7474626	-0.106	0.019	3.05e-08	T	C	rs9913778	-0.0202027073175195	0.0260539743352874	C	T	0.37
5	rs9900162	7387788	-0.07	0.013	6.13e-08	G	A	rs9900162	-0.0392207131532814	0.0147218100422067	A	G	0.016
6	rs35894069	7335900	0.054	0.011	5.74e-07	A	G	rs35894069	0.0198026272961797	0.015010637978054	G	A	0.24
7	rs9908275	7367048	0.065	0.014	1.59e-06	T	C	rs9908275	0.0408219945202552	0.0159493961563843	T	C	0.013
8	rs4511593	7396260	-0.051	0.011	1.73e-06	C	T	rs4511593	0	0.0153110292368857	C	T	0.92
9	rs55784804	7477185	-0.075	0.018	2.25e-05	T	G	rs55784804	-0.0512932943875506	0.0372692857245801	G	T	0.22
10	rs3853818	7287026	0.044	0.01	2.36e-05	T	C	rs3853818	0.0100503358535015	0.0154657803772615	T	C	0.43
11	rs12944954	7425855	-0.181	0.043	2.88e-05	G	A	rs12944954	-0.0953101798043249	0.0713889301288688	A	G	0.19
12	rs55894190	7323962	0.042	0.01	6.9e-05	C	T	rs55894190	0.0295588022415444	0.0148648207422539	C	T	0.046
13	rs8069501	7335692	-0.087	0.023	0.000152	G	A	rs8069501	0	0.0306496846471518	A	G	0.95
14	rs2955611	7490299	0.053	0.016	0.000908	C	A	rs2955611	0.0198026272961797	0.017600581513641	C	A	0.37
