# Supplementary material for: The Potential Effect of Aberrant Testosterone Levels on Common Diseases: A Mendelian Randomization Study
Source: Genes (Basel). 2020 Jun 29;11(7):721. doi: 10.3390/genes11070721 (PMC7397292; doi:10.3390/genes11070721)
Supplement: Supplementary file 1 [file genes-11-00721-s001.zip › T2D instrument SHBG Locus.csv]

	snp	bp	beta	se	pvalue	EA	OA	out_snp	out_beta	out_se	out_EA	out_OA	out_pvalue	out_bp
1	rs727428	7478517	-0.073	0.01	1.26e-12	T	C	rs727428	0.0171	0.0079	T	C	0.03085	7634474
2	rs1799941	7474148	0.082	0.012	1.39e-12	A	G	rs1799941	-0.0059	0.009	A	G	0.5105	7630105
3	rs17806566	7292887	-0.168	0.03	2.61e-08	C	T	rs17806566	0.0183	0.0201	C	T	0.363	7448844
4	rs9913778	7474626	-0.106	0.019	3.05e-08	T	C	rs9913778	-0.0053	0.015	T	C	0.7256	7630583
5	rs9900162	7387788	-0.07	0.013	6.13e-08	G	A	rs9900162	0.0098	0.0092	G	A	0.2872	7543747
6	rs9908275	7367048	-0.065	0.014	1.59e-06	T	C	rs9908275	0.0066	0.0102	T	C	0.517	7523007
7	rs4511593	7396260	0.051	0.011	1.73e-06	C	T	rs4511593	-0.0052	0.0081	C	T	0.5225	7552219
8	rs55894190	7323962	-0.042	0.01	6.9e-05	C	T	rs55894190	0.0085	0.008	C	T	0.2883	7479919
9	rs858517	7474996	-0.091	0.026	0.000444	C	T	rs858517	0.0266	0.018	C	T	0.1386	7630953
10	rs12942088	7423503	-0.033	0.01	0.00159	C	T	rs12942088	-0.0062	0.008	C	T	0.4435	7579461
11	rs2302762	7299585	-0.034	0.011	0.00306	T	C	rs2302762	-0.0046	0.0087	T	C	0.6007	7455542
12	rs12936934	7441490	-0.036	0.014	0.00974	T	C	rs12936934	0.0058	0.0098	T	C	0.5536	7597447
13	rs4968211	7399786	-0.063	0.026	0.014	A	G	rs4968211	0.0356	0.0183	A	G	0.05151	7555745
14	rs4796305	7276779	-0.037	0.019	0.046	G	T	rs4796305	0.0037	0.0128	G	T	0.7754	7432736
